# Supplementary material for: Characterisation of Colistin -Resistant Enterobacterales and Acinetobacter Strains Carrying mcr Genes from Asian Aquaculture Products
Source: Antibiotics (Basel). 2021 Jul 9;10(7):838. doi: 10.3390/antibiotics10070838 (PMC8300808; doi:10.3390/antibiotics10070838)
Supplement: Supplementary file 1 [file antibiotics-10-00838-s001.zip]

Archive with 1 entries (1 files):
- antibiotics-1255072-Supplementary.xlsx
