# Supplementary material for: Characterisation of Colistin -Resistant Enterobacterales and Acinetobacter Strains Carrying mcr Genes from Asian Aquaculture Products
Source: Antibiotics (Basel). 2021 Jul 9;10(7):838. doi: 10.3390/antibiotics10070838 (PMC8300808; doi:10.3390/antibiotics10070838)
Supplement: Supplementary file 1 [file antibiotics-10-00838-s001.zip › antibiotics-1255072-Supplementary.xlsx]

## Sheet: Table S1
Table S1: Detailed localization of antimicrobial resistance genes in tested strains
Strain ID	Species	Replicon type	Replicon size	Genes encoding resistance to
				Colistin	Aminoclycosides	Beta-lactams	Fluoroquinolones	Fosfomycin	Macrolides, Lincosamides, Streptogramin B	Phenicols	Rifampicins	Sulphonamides	Tetracyclines	Trimethoprims	Chromosomal mutation
CT225	Escherichia coli	IncFIB(AP001918)-FIC(FII)	146 kb	mcr-1.1	aac(3)-IV, aph(4)-Ia, aph(6)-Id	blaTEM-215	-	-	-	-	-	sul3	tet(A)	dfrA14
		IncFII	91 kb	-	-	blaTEM-215	-	-	-	floR	-	-	-	-
		chromosome	4,8 Mb	-	-	-	-	-	mdf(A)	-	-	-	-	-	nalidix acid and ciprofloxacin - gyrA:p.D87N, gyrA:p.S83L, parC:p.S80I
CT226	Escherichia coli	IncI2	64 kb	mcr-1.1	-	-	-	-	-	-	-	-	-	-
		IncX4	33kb	mcr-1.1	-	-	-	-	-	-	-	-	-	-
		IncFIB(AP001918)-FIC(FII)	193 kb	-	-	blaTEM	qnrS1	-	-	floR	-	-	tet(A)	dfrA14
		p0111	100 kb	-	-	blaTEM	-	-	-	-	-	-	-	-
		chromosome	4,7 Mb	-	aph(3'')-Ib, aph(6)-Id	-	-	-	mdf(A)	floR	-	sul2	tet(A)	-	-
CT227	Escherichia coli	chromosome	4,7 Mb	mcr-1.1	-	-	-	-	mdf(A)	-	-	-	-	-	nalidix acid and ciprofloxacin - gyrA:p.S83L, gyrA:p.D87N , parC:p.A56T, parC:p.S80I
		IncY	97 + kb	-	aadA1, aadA2b, aph(3')-Ia	blaCARB-2, blaTEM-1A	-	-	-	cmlA1, floR	-	sul3	tet(A)	dfrA16
CT228	Escherichia coli	IncI2	73 kb	mcr-1.1	-	-	-	-	-	-	-	-	-	-
		IncFIB(AP001918)-FIA	145 kb	-	aac(3)-IId, aph(3')-Ia	-	-	-	-	-	-	-	tet(A)	-
		IncI1-I(Alpha)	107 kb	-	aadA22	-	-	-	erm(B)	-	-	-	-	dfrA17
		chromosome	4,9 Mb	-	aac(6')-Ib3, aph(3'')-Ib, aph(6)-Id	blaTEM-1B	aac(6')-Ib-cr	-	mdf(A)	catA1, catB3, floR	-	sul1, sul2	tet(A)	dfrA1	nalidix acid and ciprofloxacin - gyrA:p.D87N, gyrA:p.S83L, parC:p.S80I, parC:p.E84A
CT229	Escherichia coli	p0111	95 kb	mcr-1.1	-	-	-	-	-	-	-	-	-	-
		IncFIB(AP001918)	101 kb	-	aadA1, aadA2, aph(3')-Ia	blaTEM	-	-	-	cmlA1	-	sul3	tet(A)	-
		chromosome	5 Mb	-	aac(3)-IId, aadA2, aph(3'')-Ib, aph(6)-Id	blaTEM-1B	-	-	mdf(A), mph(A)	catA1, floR	-	sul1, sul2	tet(A)	dfrA12	nalidix acid and ciprofloxacin - gyrA:p.D87N, gyrA:p.S83L, parC:p.S80I
CT230	Escherichia coli	chromosome	5,1 Mb	mcr-1.1	aadA1, aadA2	blaTEM-1B	qnrS1	-	mdf(A)	cmlA1, floR	-	sul2, sul3	tet(A), tet(M)	dfrA12	-
CT248	Escherichia coli	IncHI2	287+ kb	mcr-1.1	aac(3)-IId, aadA22, aph(3')-Ia, aph(6)-Id	blaCTX-M-55, blaLAP-2, blaTEM-1B	qnrS1	-	lnu(F), mph(A)	floR	arr-2	sul2, sul3	tet(A)	dfrA14
		IncI1-I(Alpha)	128 kb	-	aac(3)-IId	-	-	-	erm(B), mph(A)	-	-	-	-	-
		chromosome	4,8 Mb	-	-	-	-	-	mdf(A)	-	-	-	-	-	nalidix acid and ciprofloxacin - gyrA:p.S83L, parC:p.S80R
CT249	Escherichia coli	IncHI2-N	292 kb	mcr-1.1	aac(6')-Ib-cr, aac(3)-IId, aph(3')-Ia	blaDHA-1, blaOXA-1, blaTEM	aac(6')-Ib-cr	-	-	catB3, floR	arr-3	sul1	tet(M)	-
		chromosome	4,8 Mb	-	-	-	-	-	mdf(A)	-	-	-	-	-	-
CT250	Escherichia coli	IncFIB(K)	252 kb	mcr-1.1	aph(3')-Ia, aph(6)-Id	-	-	-	-	-	-	-	tet(A)	-
		untypeable	8 kb	-	aac(6')-IIa, ant(2'')-Ia	blaVEB	-	-	-	-	-	-	-	-
		untypeable	4 kb	-	-	-	-	-	-	floR	-	-	-	-
		chromosome	4,9+ Mb	-	aac(6')-Ib-cr, aadA16	blaTEM-1C	aac(6')-Ib-cr, qnrS1	-	mdf(A)	-	arr-3	sul1	tet(A)	dfrA27	nalidix acid and ciprofloxacin - gyrA:p.S83L, parC:p.S80I
CT258	Escherichia coli	IncHI2	273 kb	mcr-1.1	aac(3)-IId, aph(3')-Ia, aph(6)-Id	blaCTX-M-55, blaLAP-2, blaTEM-1B	qnrS1	-	mph(A)	floR	arr-3	sul2, sul3	tet(A)	dfrA14
		IncFIB(AP001918)	59 kb	-	aac(6')-Ib-cr	blaLAP-2	aac(6')-Ib-cr, qnrS1	-	mph(A)	floR	arr-3	sul1	tet(A)	-
		chromosome	4,7 Mb	-	-	-	-	-	mdf(A)	-	-	-	-	-	nalidix acid and ciprofloxacin - gyrA:p.S83A
CT259	Escherichia coli	IncHI2-N	216 kb	mcr-1.1	aac(6')-Ib-cr, aph(3')-Ia	blaDHA-1, blaOXA-1, blaTEM	aac(6')-Ib-cr	-	-	catB3, floR	arr-3	sul1	tet(M)	-
		IncFIB(K)	117 kb	-	-	-	-	-	mph(A)	-	-	-	tet(A)	-
		untypeable	30 kb	-	-	-	qnrS1	-	-	-	-	-	-	-
		untypeable	7 kb	-	-	-	-	-	-	-	-	sul2	-	dfrA14
		chromosome	4,7 Mb	-	-	-	-	-	mdf(A)	-	-	-	-	-	nalidix acid and ciprofloxacin - gyrA:p.S83L, parC:p.S80I
CT260	Escherichia coli	IncHI2	215 kb	mcr-1.1	aph(6)-Id	-	-	-	-	-	arr-2	sul3	tet(A)	dfrA14
		IncX1	24 kb	-	aph(3')-IIa	-	-	-	-	-	-	-	tet(A)	-
		untypeable	31+ kb	-	aac(3)-IId	blaCTX-M-55, blaLAP-2, blaTEM-1B	qnrS1	-	mph(A)	floR	-	-	-	-
		chromosome	4,8 Mb	-	-	-	-	-	mdf(A)	-	-	-	-	-	nalidix acid and ciprofloxacin - gyrA:p.S83L, gyrA:p.D87N, parC:p.S80I, parE:p.S458A
CT262	Escherichia coli	IncHI2	273 kb	mcr-1.1	aac(3)-IId, aadA2, aph(3')-Ia, aph(6)-Id	blaCTX-M-55, blaLAP-2, blaTEM-1B	qnrS1	-	mph(A)	floR	arr-2	sul2, sul3	tet(A)	dfrA14
		IncFII(pCoo)	95 kb	mcr-3.5	-	-	qepA1, qnrS1	-	erm(B), mph(A)	-	-	-	-	-
		IncY	96 kb	-	aac(6')-Ib-cr, aadA1, aadA2	-	aac(6')-Ib-cr	-	-	cmlA1	arr-3	sul1	-	dfrA12
		chromosome	4,4+ Mb	-	-	-	-	-	mdf(A)	-	-	-	-	-	nalidix acid and ciprofloxacin -gyrA:p.D87N, gyrA:p.S83L , parC:p.S80I
CT267	Escherichia coli	IncHI2	264 kb	mcr-1.1	aac(3)-IId, aadA22, aph(6)-Id	blaLAP-2, blaTEM-1B	-	-	lnu(F)	floR	-	sul2, sul3	tet(A)	-
		IncFIB(K)	110 kb	-	aac(6')-Ib-cr, aadA5	-	aac(6')-Ib-cr	-	-	-	arr-3	sul1	-	dfrA17
		untypeable	16+ kb	-	-	blaCTX-M-55, blaTEM-1B	qnrS1	-	mph(A)	-	-	-	-	-
		chromosome	4,6+ Mb	-	-	-	-	-	mdf(A)	-	-	-	tet(B)	-	nalidix acid and ciprofloxacin - gyrA:p.S83L, parC:p.S80I
CT251	Klebsiella pneumoniae	IncFIA	37 kb	mcr-1.1, mcr-8.2	-	-	-	-	-	-	-	-	-	-
		IncX1	52 kb	-	aac(3)-IId, aph(3'')-Ib, aph(6)-Id	blaCTX-M-65	-	-	-	floR	-	sul2	tet(A)	-
		untypeable	61 kb	-	-	blaLAP-2	qnrS1	-	-	-	-	sul1	tet(A)	dfrA1
		chromosome	5,4 Mb	-	-	blaSHV-182	oqxA, oqxB	fosA	-	-	-	-	-	-	-
CT237	Acinetobacter nosocomialis	untypeable	24 kb	mcr-4.3	-	-	-	-	-	-	-	-	-	-
		chromosome	3,9 Mb	-	-	blaADC-68	-	-	-	-	-	-	-	-	fluoroquinolones - parC:p.V104I, parC:p.D105E
CT263	Acinetobacter baumannii	untypeable	25 kb	mcr-4.3	-	-	-	-	-	-	-	-	-	-
		untypeable	6 kb	-	ant(2'')-Ia	-	-	-	-	-	-	-	-	-
		chromosome	3,8 Mb	-	-	blaADC-25, blaOXA-98	-	-	-	-	-	-	-	-	fluoroquinolones - parC:p.V104I, parC:p.D105E, gyrA:pS81L
Plasmid replicons types detected by PlasmidFinder database. Resistance genes and chromosomal mutations detected by ResFinder database for Enterobacteriaceae and CARD for Acinetobacter spp.
The sizes of replicons with + sign mean the replicon was not circularised and can be represented by multiple contigs.
